# Supplementary material for: Improved Reference Genome Uncovers Novel Sex-Linked Regions in the Guppy (Poecilia reticulata)
Source: Genome Biol Evol. 2020 Aug 27;12(10):1789–805. doi: 10.1093/gbe/evaa187 (PMC7643365; doi:10.1093/gbe/evaa187)
Supplement: evaa187_Supplementary_Data [file evaa187_supplementary_data.zip]

Archive with 5 entries (5 files):
- Table_S6_coverage_candidates.xlsx
- Table_S7_Fst_candidates_with_estimates.xlsx
- Table_S8_Da_candidates_with_estimates.xlsx
- Table_S10_other_gene_annot.xlsx
- Supplemental Materials GBE.pdf
